# Supplementary material for: Assessment of a mouse xenograft model of primary colorectal cancer with special reference to perfluorooctane sulfonate
Source: PeerJ. 2018 Nov 2;6:e5602. doi: 10.7717/peerj.5602 (PMC6216948; doi:10.7717/peerj.5602)
Supplement: Data S1 [file peerj-06-5602-s001.xlsx]

## Sheet: PFOS effects
Data for 3 Asc Rt colon cases responding to PFOS					(Figure 3)
wks	veh1	veh2	pfos1	pfos2	veh 3	pfos3
0	0	0	0	0	0	0
1	-46.5911	0	-40.0347	-47.0791	225.242	226.892
2	36.4852	2.75682	-76.4504	68.0337	563.138	547.473
3	285.229	0	-95.87	-56.7753	1538.48	1121.11
4	127.117	129.392	-107.072	-60.9711	2613.77	919.54
5	340.084	472.707	-110.042	-52.3529	2903.74	1689.05
6	964.408		-108.531	-84.4835	3028.88	2205.11
7	795.839		-117.202	-84.4835	4720.54	3146.34
8	1434.18		-118.363	-84.4835	7633.38	4167.67
9	4177.53		-119.635	-84.4835
10	4098.58		-121.273	-84.4835
Tumors from other locations			(Figure 4)
weeks	0	1	2	3	4	5
Vehicle	0	104.965	28.688	78.1266	90.7991	135.305
PFOS	0	68.6923	89.2362	158.942	185.758	320.986

## Sheet: human data
Human data and mouse age & takes (Table 2)
Age (year)	Gender	Race	Grade	Tumor cite	Source	take ≥ 2 mice	metastatic (patient)	take ≥ 1 mouse	mouse age at sx
64	M	white	G2 low grade	rectum	C	no	no	no	42
66	M	white	low grade	distal sigmoid/rectum	C	no	yes	no	65
42	F	white	G3 high grade	mid ascending rt colon	C	no	yes	no	58
76	F	unknown	low grade	left (descending) colon	N	no	no	no	65
47	F	white	G2 low grade	left colon	C	yes	no	yes	34
71	F	white	high grade	cecum *	N	yes	no	yes	35
86	F	white	high grade	right (ascending) colon	N	yes	no	yes	43
53	M	white	low grade	right colon	C	yes	yes	yes	74
55	M	white	high grade	right (ascending) colon	N	yes	no	yes	95
		unknown	low grade	sigmoid colon	L	no	no	yes	32
72	M	black	G2 low grade	right colon	C	yes	yes	yes	54
82	M	white	G3 high grade	cecum	C	no	yes	yes	102
68	M	unknown	low grade	cecum	N	yes	no	yes	103
84	F	white	low grade	right (ascending) colon	N	yes	no	yes	36
		unknown	low grade	sigmoid colon	L	yes	no	yes	39

## Sheet: mouse data
Mouse data (Table 3)
tumor #	# mice took	# sides took for each mouse				total # sides	total % took	mouse age at sx (days)	time between sx and tx (days)				average time sx to tx	metastases at necropsy
		Mouse 1	Mouse 2	Mouse3	Mouse4				Mouse1	Mouse2	Mouse3	Mouse4
7	1	1	0	0	0	1	12.5	32	136	0	0	0	136	no
14	3	2	1	2	0	5	62.5	39	17	59	73	0	49.6667	no
1	3	2	2	1	0	5	62.5	34	24	31	45	0	33.3333	no
5	2	1	1	0	0	2	25	74	57	65	0	0	61	yes
8	3	1	2	2	0	5	62.5	54	23	36	44	0	34.3333	no
10	1	2	0	0	0	2	25	102	115	0	0	0	115	no
2	3	2	1	1	0	4	50	35	30	37	58	0	41.6667	yes
4	3	1	1	1	0	3	37.5	43	23	58	64	0	48.3333	yes
6	3	2	2	1	0	5	62.5	95	23	36	51	0	36.6667	yes
11	4	2	2	2	2	8	100	103	44	44	44	44	44	yes
12	2	1	1	0	0	2	25	36	84	126	0	0	105	no
NSG Mouse weight change in grams (Figure 1)
weeks:		0	1	2	3	4	5	6	7	8	9	10	11
mouse id:	1	0	0.9	2.2	3.3	4.8	6.5	7.1	7.4	6.4	7.3	7.9	8.1
	2	0	1.4	2.3	3.1	4.7	4.9	5.3	5.8	5.4	6.3	6.3	6.4
	3	0	1.1	2.3	3.2	5.1	5.5	6	6.9	6.3	7.9	6.8	6.6
	4	0	1.3	2.9	3.6	4.5	6.6	6.7	7.1	7.4	8.1	8.4	9.2
	5	0	2	3.8	4.6	6.6	7.1	8.2	9.8	9.3	10.6	10.6	10.5
Water consumption on study (Figure 2)
Water Weights																				Total water consumed
Week 1		Week 2		Week 3		Week 4		Week 5		Week 6		Week 7		Week 8		Week 9		Week 10
Start	Stop	Start	Stop	Start	Stop	Start	Stop	Start	Stop	Start	Stop	Start	Stop	Start	Stop	Start	Stop	Start	Stop
344	284	346	293	348	298	354	294	345	286	343	283	342	286	342	258	345	266	339	273	627
344	281	346	283	346	303	344	293	359	309	344	300	346	307	344	307	354	302	348	286	504
351	300	326	326	0	0	0	0	0	0	0	0	0	0	0	0	0	0	0	0	51
339	289	354	305	343	309	345	288	350	294	346	299	351	310	347	296	346	282	349	280	518
341	287	344	296	364	295	344	274	340	281	347	291	346	270	347	268	342	277	349	299	626
344	276	349	306	343	304	363	322	348	297	350	306	350	312	347	299	354	284	347	310	479
348	288	348	274	356	297	348	291	349	295	344	293	343	311	346	300	355	319	352	305	516
343	269	340	276	350	199	348	259	351	288	344	264	346	259	345	280	337	0	0	0	1010
339	217	342	238	345	240	348	252	354	251	347	251	337	208	351	262	344	251	345	256	1026
349	0	0	0	0	0	0	0	0	0	0	0	0	0	0	0	0	0	0	0	349
362	294	345	271	342	260	351	269	351	284	344	285	343	258	345	0	0	0	0	0	862
346	276	353	288	344	303	351	307	340	267	0	0	0	0	0	0	0	0	0	0	293
339	290	345	279	362	310	342	385	350	294	355	298	364	276	349	276	344	291	352	352	451
340	316	0	0	0	0	0	0	0	0	0	0	0	0	0	0	0	0	0	0	24
349	261	350	0	0	0	0	0	0	0	0	0	0	0	0	0	0	0	0	0	438
346	263	342	263	348	286	344	266	342	277	342	342	0	0	0	0	0	0	0	0	367
346	287	346	280	347	300	347	288	337	255	343	272	347	270	346	284	353	345	0	0	531
346	299	342	293	335	253	344	280	339	273	345	286	349	281	348	246	342	324	0	0	555
343	280	341	277	354	262	346	256	343	271	348	282	351	253	345	279	339	0	0	0	950
344	284	338	292	355	289	356	289	353	292	371	325	346	284	348	296	355	183	357	310	679
355	0	0	0	0	0	0	0	0	0	0	0	0	0	0	0	0	0	0	0	355
347	301	348	307	341	282	347	285	347	286	350	291	357	293	349	269	347	288	338	272	597
337	276	347	293	345	298	356	313	348	294	346	301	342	295	351	291	346	0	0	0	757
337	264	352	272	346	267	340	268	351	264	338	240	347	288	349	269	340	266	344	270	776
344	288	355	292	345	261	347	255	344	237	341	243	353	258	347	283	351	283	355	291	791
362	312	345	280	356	315	345	303	347	280	0	0	0	0	0	0	0	0	0	0	265
347	284	349	291	336	310	342	291	343	280	346	283	340	283	340	299	359	303	347	271	554
350	307	349	305	354	313	348	297	352	301	249	312	345	289	361	307	346	257	354	308	412
